# Supplementary material for: Electrospun Shape-Stabilized Phase Change Materials Based on Photo-Crosslinked Polyethylene Oxide
Source: Polymers (Basel). 2021 Sep 2;13(17):2979. doi: 10.3390/polym13172979 (PMC8434372; doi:10.3390/polym13172979)
Supplement: Supplementary file 1 [file polymers-13-02979-s001.zip]

Archive with 1 entries (1 files):
- polymers-1348117-supplementary.pdf
